# Supplementary material for: Comparative Evaluation of Modified Vaccinia Ankara as a Surrogate Virus for Disinfectant Efficacy Testing Against AIV, FMDV, and ASFV
Source: Viruses. 2025 Aug 23;17(9):1156. doi: 10.3390/v17091156 (PMC12474217; doi:10.3390/v17091156)
Supplement: Supplementary file 1 [file viruses-17-01156-s001.zip]

Archive with 6 entries (6 files):
- Figure S1.pzf
- Figure S2.pzfx
- Figure S3.xlsx
- Figure S4.xlsx
- Figure S5.pzfx
- Table S1.xlsx
