# Supplementary material for: Comparative Evaluation of Modified Vaccinia Ankara as a Surrogate Virus for Disinfectant Efficacy Testing Against AIV, FMDV, and ASFV
Source: Viruses. 2025 Aug 23;17(9):1156. doi: 10.3390/v17091156 (PMC12474217; doi:10.3390/v17091156)
Supplement: Supplementary file 1 [file viruses-17-01156-s001.zip › Figure S3.xlsx]

## Sheet: ROC Calculation_FMDV
Threshold	TP	FP	TN	FN	FPR	TPR	AUC	Youden
5.2	1	0	21	42	0	0.0232558	0.825028	0.0232558
5.13	2	0	21	41	0	0.0465116		0.0465116
5.07	3	0	21	40	0	0.0697674		0.0697674
5	4	0	21	39	0	0.0930233		0.0930233
4.93	5	0	21	38	0	0.116279		0.116279
4.87	6	0	21	37	0	0.139535		0.139535
4.8	7	0	21	36	0	0.162791		0.162791
4.67	8	0	21	35	0	0.186047		0.186047
4.6	9	0	21	34	0	0.209302		0.209302
4.53	11	1	20	32	0.047619	0.255814		0.208195
4.47	15	1	20	28	0.047619	0.348837		0.301218
4.4	16	1	20	27	0.047619	0.372093		0.324474
4.33	17	1	20	26	0.047619	0.395349		0.34773
4.2	19	1	20	24	0.047619	0.44186		0.394241
4.07	19	2	19	24	0.0952381	0.44186		0.346622
4	20	2	19	23	0.0952381	0.465116		0.369878
3.93	21	3	18	22	0.142857	0.488372		0.345515
3.8	21	4	17	22	0.190476	0.488372		0.297896
3.73	23	4	17	20	0.190476	0.534884		0.344408
3.67	24	4	17	19	0.190476	0.55814		0.367663
3.6	25	5	16	18	0.238095	0.581395		0.3433
3.53	28	5	16	15	0.238095	0.651163		0.413068
3.47	29	6	15	14	0.285714	0.674419		0.388704
3.4	30	6	15	13	0.285714	0.697674		0.41196
3.33	31	6	15	12	0.285714	0.72093		0.435216
3.13	33	6	15	10	0.285714	0.767442		0.481728
3.07	34	6	15	9	0.285714	0.790698		0.504983
2.87	36	6	15	7	0.285714	0.837209		0.551495
2.8	39	6	15	4	0.285714	0.906977		0.621262
2.67	39	9	12	4	0.428571	0.906977		0.478405
2.6	40	10	11	3	0.47619	0.930233		0.454042
2.53	41	11	10	2	0.52381	0.953488		0.429679
2.47	41	12	9	2	0.571429	0.953488		0.38206
2.2	42	13	8	1	0.619048	0.976744		0.357697
2.13	42	15	6	1	0.714286	0.976744		0.262458
1.8	43	15	6	0	0.714286	1		0.285714
1.73	43	17	4	0	0.809524	1		0.190476
1.67	43	18	3	0	0.857143	1		0.142857
1.47	43	19	2	0	0.904762	1		0.0952381
1.27	43	20	1	0	0.952381	1		0.047619
0.87	43	21	0	0	1	1		0

## Sheet: ROC Calculation_AIV
Threshold	TP	FP	TN	FN	FPR	TPR	AUC	Youden
5.2	1	0	0	63	0	0.015625	0	0.015625
5.13	2	0	0	62	0	0.03125		0.03125
5.07	3	0	0	61	0	0.046875		0.046875
5	4	0	0	60	0	0.0625		0.0625
4.93	5	0	0	59	0	0.078125		0.078125
4.87	6	0	0	58	0	0.09375		0.09375
4.8	7	0	0	57	0	0.109375		0.109375
4.67	8	0	0	56	0	0.125		0.125
4.6	9	0	0	55	0	0.140625		0.140625
4.53	12	0	0	52	0	0.1875		0.1875
4.47	16	0	0	48	0	0.25		0.25
4.4	17	0	0	47	0	0.265625		0.265625
4.33	18	0	0	46	0	0.28125		0.28125
4.2	20	0	0	44	0	0.3125		0.3125
4.07	21	0	0	43	0	0.328125		0.328125
4	22	0	0	42	0	0.34375		0.34375
3.93	24	0	0	40	0	0.375		0.375
3.8	25	0	0	39	0	0.390625		0.390625
3.73	27	0	0	37	0	0.421875		0.421875
3.67	28	0	0	36	0	0.4375		0.4375
3.6	30	0	0	34	0	0.46875		0.46875
3.53	33	0	0	31	0	0.515625		0.515625
3.47	35	0	0	29	0	0.546875		0.546875
3.4	36	0	0	28	0	0.5625		0.5625
3.33	37	0	0	27	0	0.578125		0.578125
3.13	39	0	0	25	0	0.609375		0.609375
3.07	40	0	0	24	0	0.625		0.625
2.87	42	0	0	22	0	0.65625		0.65625
2.8	45	0	0	19	0	0.703125		0.703125
2.67	48	0	0	16	0	0.75		0.75
2.6	50	0	0	14	0	0.78125		0.78125
2.53	52	0	0	12	0	0.8125		0.8125
2.47	53	0	0	11	0	0.828125		0.828125
2.2	55	0	0	9	0	0.859375		0.859375
2.13	57	0	0	7	0	0.890625		0.890625
1.8	58	0	0	6	0	0.90625		0.90625
1.73	60	0	0	4	0	0.9375		0.9375
1.67	61	0	0	3	0	0.953125		0.953125
1.47	62	0	0	2	0	0.96875		0.96875
1.27	63	0	0	1	0	0.984375		0.984375
0.87	64	0	0	0	0	1		1

## Sheet: ROC Calculation_ASFV
Threshold	TP	FP	TN	FN	FPR	TPR	AUC	Youden
5.2	1	0	11	52	0	0.0188679	0.782161	0.0188679
5.13	2	0	11	51	0	0.0377358		0.0377358
5.07	3	0	11	50	0	0.0566038		0.0566038
5	4	0	11	49	0	0.0754717		0.0754717
4.93	5	0	11	48	0	0.0943396		0.0943396
4.87	6	0	11	47	0	0.113208		0.113208
4.8	7	0	11	46	0	0.132075		0.132075
4.67	8	0	11	45	0	0.150943		0.150943
4.6	9	0	11	44	0	0.169811		0.169811
4.53	12	0	11	41	0	0.226415		0.226415
4.47	16	0	11	37	0	0.301887		0.301887
4.4	17	0	11	36	0	0.320755		0.320755
4.33	18	0	11	35	0	0.339623		0.339623
4.2	19	1	10	34	0.0909091	0.358491		0.267581
4.07	20	1	10	33	0.0909091	0.377358		0.286449
4	21	1	10	32	0.0909091	0.396226		0.305317
3.93	23	1	10	30	0.0909091	0.433962		0.343053
3.8	24	1	10	29	0.0909091	0.45283		0.361921
3.73	26	1	10	27	0.0909091	0.490566		0.399657
3.67	26	2	9	27	0.181818	0.490566		0.308748
3.6	28	2	9	25	0.181818	0.528302		0.346484
3.53	31	2	9	22	0.181818	0.584906		0.403087
3.47	33	2	9	20	0.181818	0.622642		0.440823
3.4	34	2	9	19	0.181818	0.641509		0.459691
3.33	35	2	9	18	0.181818	0.660377		0.478559
3.13	36	3	8	17	0.272727	0.679245		0.406518
3.07	37	3	8	16	0.272727	0.698113		0.425386
2.87	39	3	8	14	0.272727	0.735849		0.463122
2.8	41	4	7	12	0.363636	0.773585		0.409949
2.67	44	4	7	9	0.363636	0.830189		0.466552
2.6	45	5	6	8	0.454545	0.849057		0.394511
2.53	46	6	5	7	0.545455	0.867925		0.32247
2.47	46	7	4	7	0.636364	0.867925		0.231561
2.2	48	7	4	5	0.636364	0.90566		0.269297
2.13	50	7	4	3	0.636364	0.943396		0.307033
1.8	50	8	3	3	0.727273	0.943396		0.216123
1.73	50	10	1	3	0.909091	0.943396		0.0343053
1.67	50	11	0	3	1	0.943396		-0.0566038
1.47	51	11	0	2	1	0.962264		-0.0377358
1.27	52	11	0	1	1	0.981132		-0.0188679
0.87	53	11	0	0	1	1		0
