# Supplementary material for: Comparative Evaluation of Modified Vaccinia Ankara as a Surrogate Virus for Disinfectant Efficacy Testing Against AIV, FMDV, and ASFV
Source: Viruses. 2025 Aug 23;17(9):1156. doi: 10.3390/v17091156 (PMC12474217; doi:10.3390/v17091156)
Supplement: Supplementary file 1 [file viruses-17-01156-s001.zip › Figure S4.xlsx]

## Sheet: Sheet1
	FMDV	AIV	ASFV
Threshold	2.8	0.87	2.67
TP	39	64	44
FP	6	0	4
TN	15	0	7
FN	4	0	9
Sensitivity	0.906977	1	0.830189
Specificity	0.714286	#DIV/0!	0.636364
Accuracy	0.84375	1	0.796875
PPV	0.866667	1	0.916667
NPV	0.789474	#DIV/0!	0.4375
