# Supplementary material for: Comparative Evaluation of Modified Vaccinia Ankara as a Surrogate Virus for Disinfectant Efficacy Testing Against AIV, FMDV, and ASFV
Source: Viruses. 2025 Aug 23;17(9):1156. doi: 10.3390/v17091156 (PMC12474217; doi:10.3390/v17091156)
Supplement: Supplementary file 1 [file viruses-17-01156-s001.zip › Table S1.xlsx]

## Sheet: Sheet1
Active Ingredient Type	Product No.	Formulation	Classification	Values represent log₁₀ reduction in virus titer from triplicate tests
				AIV			FMDV			ASFV			MVA
				1st	2nd	3rd	1st	2nd	3rd	1st	2nd	3rd	1st	2nd	3rd
QACs-based	1	BZK (100g), CA (200g), PA (60g)	QACs + Organic Acids	4.2	4.5	5	3.8	4	3.8	2.8	3.8	4	1.2	2	1.8
	2	BZK (100g), CA (200g)		5.4	5	4.8	2.4	4	4	6	5.8	5.6	1.4	1.6	1.4
	3	QACs (248.6g), BZK (170.6g), DDAC (78.0g), GLT (107.25g)		5.2	5.2	5	1.6	4	3.8	4.8	5	5.2	0	1.2	1.4
	4	QACs (100g), CA (300g)		5.6	5.4	5.6	3.6	3.8	4.2	6	6	6.4	2	2.2	2.4
	5	QACs (100g), CA (200g)		4.6	4.4	4.4	3.8	4.2	4	5	5	5.2	2.2	2.2	2.2
	6	BZK (100g), CA (250g), PA (100g)		5.8	5.6	5.2	3.8	3.8	4.2	5	5	5.4	2.2	2.2	2
	7	QACs (100g), CA (200g), PA (100g)		4.2	4.6	4.6	2.6	4	4	4.6	4.8	5	2.6	2.4	3
	8	BZK (200g), CA (274g), PA (100g)		5.6	5.6	5.4	3.4	4.2	4	2	2.4	2	2	1.6	1.6
	9	QACs (100g), CA (200g), PA (100g)		5.6	5.6	5.2	3.8	4.2	4.2	4.4	4.4	4.6	2.6	3	2.8
	10	DDAC (100g), CA(200g), PA (60g), Tartaric Acid (40g)		4.2	4.4	5	3.8	3.8	4.4	4.2	4	4.4	3.8	3.2	3.2
	11	QACs (100g), CA (200g)		5.8	5.4	5.4	3.8	4	4	3.4	4	3.8	2.6	2.4	2.6
	12	BZK (100g), CA (200g), PA (85g)		5	5.2	5.2	3.8	4.4	4	3.4	3.6	4.2	2.6	3	2.8
	13	BZK (200g), CA (200g), PA (60g)		4.4	4.2	4	3.6	4.2	4.2	4.6	4	4.4	2.2	2.8	2.6
	14	QACs (100g), CA (200g), PA (100g)		4.4	4.4	4	3.8	4	4	4.6	4.6	4.4	2.2	3	2.8
	15	DDAC (100g), CA (250g)		5.4	5.6	5.4	3.8	4	4	3.4	4	4.2	2.2	3	2.6
	16	DDAC (100g), CA (200g), PA (100g)		5.2	5.4	5.4	4.6	4.2	3.8	3.4	4	3.8	3.4	3.2	2.8
	17	QACs (100g), CA (200g)		5.6	5.4	5.6	4.4	3.8	4	3.4	4	4	1.4	2	2
	18	QACs (100g), CA (200g)		5.2	5.2	5.6	3.2	4.2	3.8	4.2	4	3.8	4.2	3.8	4.2
	19	QACs (100g), CA (200g)		5	5.2	5.2	3.2	4.4	4	5	4	4	2.4	3	2.6
	20	BZK (100g), CA (217g), PA (100g)		4.2	4.6	4.6	3.2	4	4	3	3	3.2	1.6	1.8	1.8
	21	QAC (100g), CA (200g), PA (100g)		5.8	5.6	5.8	2	3.8	4.2	4.8	4.2	4	0	1.8	2
	22	QACs (100g), GLT (150g)	QACs + Aldehyde	5	5	5.2	4.4	4	4.2	5	4	4.8	3.2	3	3.2
Oxidizer	1	HP (250g), PAA (50g)	Peroxide-based Oxidizers	4.8	4.8	5	4.4	4.4	4.4	5	4.4	4.6	3.2	2.8	3.2
	2	HP (250g), PAA (50g)		4.2	4.6	4.4	5	4.4	4.4	3	4	4	3.8	3.6	3.6
	3	HP (275g), PAA (58g)		5.8	5.2	5.6	4.8	4.4	4.2	4.6	4.4	4.4	3.4	3.8	3.4
	4	HP (285g), PAA (58g)		4.6	5	5.2	5	4.8	4.6	4.6	4.4	4.4	4	4.2	3.8
	5	HP (200g), PAA (48g)		5.8	5.6	5.8	5	4.4	4.8	4.6	4.8	4.4	4.6	4.4	4
	6	HP (200g), PAA (48g)		5.4	5.6	5.4	4	4.2	4.4	5	4.6	4.8	4.8	4.4	4.4
	7	HP (275g), PAA (58g)		5.2	5	5.4	4.4	4.4	4.2	5.1	4.8	5	4.6	4.2	4.4
	8	NaDCC (3.3g)	Chlorine-based Oxidizers	5.6	5.2	5.6	5	4.6	4.4	6.8	6	5.8	3	4.2	4
PPMS-based	1	PPMS (500g), MA (100g)	PPMS + Organic Acids	5.6	5.4	5.4	5	4.8	5	6.8	5.8	6.2	2.2	3.8	4
	2	PPMS (500g), MA (100g), Nacl (15g), SA (50g), SHMP (181g), SDBS (150g)		6	5.8	5.8	4.8	4.8	4.6	5	5.4	5.4	2.6	3	3
	3	PPMS (500g), MA (150g), NaDCC (50g)		5.4	5.6	5.6	4.8	5	4.8	3.8	4.8	3.5	3.6	3.6	3.4
	4	PPMS (500g), MA (100g)		5	5.2	5.2	4.8	4.4	4.6	4.4	5.4	5	3.6	3.2	3.8
	5	PPMS (500g), MA (100g)		5.2	4.8	5	4.6	4.4	4.6	5	5.4	5	5.4	5	4.8
	6	PPMS (500g), MA (100g)		4.8	5	5.4	4.4	4.6	4.2	5.3	5	4.8	3.6	3.8	3.8
	7	PPMS (500g), MA (150g), Nacl (15g), SA (50g)		5.6	5.2	5.6	4.4	4.6	4.4	5.6	4.6	4.4	3.2	3.6	3.6
	8	PPMS (500g), MA (101g)		5.6	5.6	5.8	4.4	4.4	4.4	5.6	5	4.8	3.2	3.8	3.8
	9	PPMS (500g), MA (100g), Nacl (15g), SA (50g), SHMP (181g), SDBS (151g)		5.6	5.6	5.6	4.4	4.6	4.2	5.6	5.2	5.4	5.2	5.2	5
	10	PPMS (500g), MA (100g), Nacl (50g), SA (181g),		5.4	5.8	5.4	2.2	4	4.2	3.2	4	4.2	2	2.8	2.6
	11	PPMS (500g), MA (100g), CA (30g), Tartaric Acid (20g), SDBS (50g)		4.8	5	5.2	4.4	4.4	4.2	4.4	4.2	4.4	4.2	4.4	4
	12	PPMS (500g), MA (100g), Nacl (50g), SA (181g), SHMP (150g)		5.2	5.4	5.4	4.6	4.6	4.2	4.4	4.6	4.6	5	4.6	4.2
	13	PPMS (500g), MA (150g), Nacl (15g), SDBS (50g)		4.6	4.6	4.8	4.6	4.4	4.6	5	4.4	4.8	4.4	4.6	4.4
	14	PPMS (500g), MA (100g), SA (50g), Nacl (15g), SHMP (181g), SDBS (150g)		5.4	5.2	5.6	5	4.8	4.4	5	5	4.6	4.4	4.4	4.6
	15	PPMS (500g), MA (100g)		5.2	5.4	5.4	5	4.6	4	3.4	3.6	4	4	4.4	4.2
	16	PPMS (500g) MA (100g)		5.4	5.8	5.2	5	4.4	4.8	4.8	4.6	4.4	5.4	5	5.2
	17	PPMS (500g), MA (100g), CA (15g), Tartaric Acid (10g), SHMP (50g)		4.6	5.2	5	5	5	4.8	4.4	4.2	4.4	5	4.8	5
	18	PPMS (500g), MA (100g), CA (100g), SDBS (50g)		4.8	5.2	5	5	4.6	5	5	4.2	4.6	5	5	4.6
	19	PPMS (500g), MA (100g), SA (50g), Nacl (15g), SHMP (181g), SDBS(120g)		4.2	4.6	4.8	5	5	4.4	5	5	4.6	5	5	5
	20	PPMS (500g), MA (100g), SHMP (181g), SDBS (150g), SA (50g), Nacl (15g)		5.8	5.6	5.6	4.8	4.4	4.8	4.6	4.6	4.4	4.6	4.6	4.2
	21	PPMS (500g), MA (200g), CA (90g), Nacl (15g), SA (50g), SHMP (120g)		4.4	4.4	5	5	5	5	5.1	4.8	4.4	4.6	4.4	4.4
	22	PPMS (500g), MA (100g), SA (100g)		4.6	5	4.8	4.6	4.4	4.6	5.2	4	4.6	4.6	4.2	4.8
	23	PPMS (500g), MA (100g), Nacl (15g)		6	5.8	5.8	3.8	3.8	3.6	4.6	4.4	4.6	3.4	3.8	3.6
	24	PPMS (500g), SDBS (150g)	PPMS+Surfactant only	4.8	5	4.6	4	4	3.8	5	4.2	4.2	3.6	3.8	4
	25	PPMS (500g), NaDCC (50g)	PPMS+ Chlorine-based Oxidizer	5	5	4.8	4.4	4.2	4	5.5	4.8	4.6	4.8	4.6	4.6
	26	PPMS (500g), NaDCC (50g), SA (150g), SHMP (240g)		5.8	5.6	5.6	4.4	3.8	4.8	5	5	4.8	2.4	3	3.2
	27	PPMS (500g), MA (150g), NaDCC (51g)	PPMS + Acid + Chlorine-based Oxidizer	4.6	4.8	4.4	4.4	4.2	4	5.6	5	5	2.2	2.8	3.4
	28	PPMS (500g), MA (100g), NaDCC (50g), SA (50g), SDBS (50g)		4.8	5	4.8	4.6	4.4	4.2	3.8	4.8	4	3.6	4	4.2
Acids	1	CA (400g), SLS (600g)	Organic Acids (Single or Mixed)	4.2	4.4	4.4	3.2	3.8	4	5	4.4	4.6	1.8	2.6	2
	2	CA (200g), PA (100g), AcOH (100g), Thymol (25g)		5.6	4.8	5	5	4.8	5	4.6	4.8	4.6	2	3	2.8
	3	CA (1.5g), MA (0.25g)		5.6	5.2	5.4	3.8	3.8	4	4.6	4.8	4.4	3.4	3.6	3.4
	4	CA (5g), MA(1g)		5.8	5.6	5.4	3.2	4.2	4	3.8	4.2	4	4.8	4.4	4.4
	5	CA (500g), MA (10g), SLS (50g)		5.2	4.8	5	4.4	3.8	3.6	5	4.6	4.8	3.6	4.2	4
	6	CA (200g), AcOH (100g), PA (100g), Thymol (25g)		4	4	4.2	4.6	4.4	4.4	5	4.4	4.6	5	4.6	4.8
BZK, benzalkonium chloride; CA, citric acid; PA, peracetic acid; MA, malic acid; PPMS, potassium peroxymonosulfate; QACs, quaternary ammonium compounds; GLT, glutaraldehyde; AcOH, acetic acid; SLS, sodium lauryl sulfate; HP, hydrogen peroxide; PAA, peracetic acid; NaDCC, sodium dichloroisocyanurate.
